# Supplementary material for: Temporal trends (1972–2017) and spatial differences of persistent halogenated aromatic hydrocarbons in osprey eggs in Finland
Source: PLoS One. 2024 Sep 3;19(9):e0308227. doi: 10.1371/journal.pone.0308227 (PMC11371234; doi:10.1371/journal.pone.0308227)
Supplement: S1 File — Osprey chick productivity data. (XLSX) [file pone.0308227.s001.xlsx]

## Sheet: File S1
ID	Species	Species_scientific	Matrix	Sampling_year	Sampling_region_category	Sampling_region_1	Fat_percentage	Comment	2378TCDD_pggww	12378PeCDD_pggww	123478HxCDD_pggww	123678HxCDD_pggww	123789HxCDD_pggww	1234678HpCDD_pggww	OCDD_pggww	2378TCDF_pggww	12378PeCDF_pggww	23478PeCDF_pggww	123478HxCDF_pggww	123678HxCDF_pggww	123789HxCDF_pggww	234678HxCDF_pggww	1234678HpCDF_pggww	1234789HpCDF_pggww	OCDF_pggww	coPCB77_pggww	coPCB81_pggww	coPCB126_pggww	coPCB169_pggww	PCB18_nggww	PCB2831_nggww	PCB33_nggww	PCB47_nggww	PCB49_nggww	PCB51_nggww	PCB52_nggww	PCB60_nggww	PCB66_nggww	PCB74_nggww	PCB80_nggww	PCB99_nggww	PCB101_nggww	PCB105_nggww	PCB110_nggww	PCB114_nggww	PCB118_nggww	PCB122_nggww	PCB123_nggww	PCB128_nggww
07K0336	Osprey	Pandion haliaetus	Egg	1974	Baltic Sea areas	Northern Quark	5.34238	NA	6.40177	10.3575	0	12.1002	0	1.87526	0	5.97843	1.31557	16.8596	1.05221	0.87849	0	1.00007	0.534491	0	0	841.611	244.394	1588.62	143.412	1.27699	23.4815	1.88441	4.86948	22.6093	0.158561	37.6524	12.3992	63.7195	36.7158	NA	71.2086	427.084	112.631	205.825	5.65362	399.967	0.247651	19.4044	100.044
07K0337	Osprey	Pandion haliaetus	Egg	1975	Baltic Sea areas	Northern Quark	4.79099	NA	6.51443	15.8572	1.65058	26.9589	3.18981	5.0495	21.9961	8.04412	1.22657	15.76	0.988525	1.04389	0	0.868424	0.323486	0	0	412.643	112.55	2109.36	137.678	0.589909	10.7553	0.555959	3.31035	5.8157	0.066776	7.22541	2.60062	25.3817	12.2672	NA	91.6184	224.919	95.96	86.5786	6.03991	381.735	0.0409055	15.67	96.6298
07K0338	Osprey	Pandion haliaetus	Egg	1975	Baltic Sea areas	Northern Quark	7.31105	NA	11.55	31.6271	0	40.7742	3.17838	0	0	1.38113	0.316707	17.7063	0.611591	0.659069	0	0.677683	0.203135	0	0	46.5615	43.4436	1073.85	129.98	0	0.840383	0.0371113	0.984649	2.60908	0.0125488	0.945834	1.18297	6.60617	4.30271	NA	20.4946	101.747	24.994	39.2994	1.25144	107.293	0	3.86573	39.8916
07K0339	Osprey	Pandion haliaetus	Egg	1977	Baltic Sea areas	Northern Quark	6.50432	NA	2.01647	4.15406	0	5.59407	0	0	0	1.15586	0.220789	4.29822	0.523377	0.539546	0	0	0	0	0	43.505	14.265	332.311	44.4921	0.14716	1.59352	0.0566671	0.312854	1.10125	0.00912275	0.611344	0.417551	2.16117	1.3281	NA	6.86039	28.4735	7.16224	12.4366	0.418427	37.5263	0	1.45719	12.321
07K0340	Osprey	Pandion haliaetus	Egg	1977	Baltic Sea areas	Northern Quark	6.98792	NA	11.3272	32.4789	0	41.2053	2.27636	0	0	1.87392	0.335444	20.3619	0.648693	0.789263	0	0.617645	0	0	0	77.1646	44.8945	1442.2	186.279	0.0856008	0.917407	0.0549513	0.730482	2.21614	0.0103735	1.38285	1.09992	6.09904	4.48988	NA	29.8428	123.029	34.2409	48.2619	1.80848	154.846	0.0175685	4.86958	55.9072
04K0529	Osprey	Pandion haliaetus	Egg	1979	Baltic Sea areas	Northern Quark	4.08515	NA	7.88522	16.0663	2.05743	17.0062	5.35477	14.795	32.6777	1.20777	0.408821	30.6688	1.06593	1.08626	0	0.783384	0.170393	0	0	133.26	51.3788	1325.45	292.771	0.117789	1.97132	0.113353	1.86827	4.18427	0.0609399	2.67448	1.85676	10.0127	6.74255	NA	52.9822	136.819	46.6003	72.7626	2.74885	186.341	0.0285631	8.16463	61.8267
04K0530	Osprey	Pandion haliaetus	Egg	1979	Baltic Sea areas	Northern Quark	6.04049	NA	9.33738	12.8867	0.727341	8.04798	0.880166	1.06515	4.05021	4.65917	0.538842	33.7736	1.20079	1.13398	0	1.01878	0.179803	0	0	176.795	81.0559	936.33	154.669	0.160033	2.38439	0.107151	1.74701	3.7557	0.029967	4.82515	2.04147	10.2644	8.50025	NA	39.3601	100.929	33.4395	49.2434	2.16338	117.876	0.0416225	9.21454	39.0942
04K0531	Osprey	Pandion haliaetus	Egg	1979	Baltic Sea areas	Northern Quark	3.60274	NA	17.0045	18.3929	2.0111	13.7555	2.65054	4.01436	6.33318	4.62684	0.763366	48.821	1.42729	1.44918	0	1.14921	0.241035	0	0	738.472	174.721	1568.58	281.082	3.37322	21.2111	1.21046	9.43056	19.7573	0.331206	26.4121	8.22536	35.2292	23.2651	NA	95.6596	275.956	72.8351	144.5	3.66534	260.663	0.129302	12.1201	94.5569
04K0533	Osprey	Pandion haliaetus	Egg	1979	Baltic Sea areas	Northern Quark	4.60056	NA	7.77768	9.5348	0.528871	5.44553	0.440945	0.756088	3.18188	1.72288	0.364714	24.4014	0.966242	0.909034	0	0.680676	0.135603	0	0	130.322	62.9353	1115.79	214.907	0.157033	4.63658	0.164425	1.60802	4.21361	0.0427407	2.62032	2.41331	12.616	8.01789	NA	32.1322	89.1281	38.9184	37.6523	2.35572	159.541	0.0327475	6.3645	47.5323
07K0341	Osprey	Pandion haliaetus	Egg	1979	Baltic Sea areas	Northern Quark	4.71495	NA	4.60507	7.6117	0.491628	9.42309	0.786892	0.828388	2.45084	2.49962	0.270195	9.90149	0.508323	0.585158	0	0.412289	0	0	0	112.539	36.3806	379.453	63.8167	0.297967	2.33815	0.239201	1.14399	3.87906	0	2.61802	1.52927	8.72015	5.31759	NA	21.8845	52.9861	20.5491	27.9478	1.49505	78.1254	0.042939	4.65758	22.5
03K1127	Osprey	Pandion haliaetus	Egg	1980	Baltic Sea areas	Northern Quark	8.4328	NA	9.35431	8.9874	0.829027	6.24945	0.695536	1.79686	3.38197	8.06958	1.3705	26.7449	1.14618	1.13227	0	0.956362	0.961674	0	1.22621	644.025	114.115	1124.01	172.933	0.634284	5.94445	0.548476	3.78042	6.44223	0.216836	7.30685	3.68557	17.9898	12.1747	NA	44.4383	144.406	54.9726	54.0006	3.49782	215.103	0.0448202	8.01935	64.1416
03K1128	Osprey	Pandion haliaetus	Egg	1980	Baltic Sea areas	Northern Quark	4.511	NA	8.76493	13.1441	0.648795	8.10373	0.771011	0.728468	1.34681	1.69938	0.383836	31.5275	0.946417	1.10766	0	0.870398	0.273576	0	0.372467	175.888	71.0677	1037.78	183.391	0.0729341	0.540881	0.0469413	0.96317	2.42162	0.020503	3.37898	1.51536	7.19089	5.71241	NA	29.6239	95.218	33.01	41.3389	1.92613	126.019	0.0114366	5.90425	38.048
03K1129	Osprey	Pandion haliaetus	Egg	1980	Baltic Sea areas	Northern Quark	2.0447	NA	4.37488	6.79671	0.695249	4.91465	1.02448	3.4659	7.21748	0.974347	0.345304	14.2124	1.0867	0.789754	0	0.528077	0.599109	0	0.588293	64.3417	27.0328	767.702	65.9668	0.0603307	0.614538	0.0390413	0.520206	1.8091	0.0156521	2.17646	0.894871	4.9933	2.98582	NA	18.0393	56.5381	27.8271	30.9588	1.60763	105.157	0	3.19778	31.0966
03K1130	Osprey	Pandion haliaetus	Egg	1980	Baltic Sea areas	Northern Quark	4.0197	NA	7.45872	10.9841	1.32513	8.40439	1.44265	5.83141	12.4063	1.974	0.527011	24.296	1.61979	1.38833	0	0.915836	0.745848	0	0.572523	102.752	45.9124	1200.61	236.492	0.0731852	0.730599	0.0510847	0.838053	2.00753	0.0235164	2.24855	1.40813	7.26126	5.00289	NA	30.4187	97.3056	42.5151	47.2506	2.68072	182.146	0	5.59812	51.0944
04K0068	Osprey	Pandion haliaetus	Egg	1984	Baltic Sea areas	Northern Quark	4.41109	NA	3.97392	5.72008	0.406069	4.07158	0.447779	0.523256	2.79761	2.83728	0.416132	11.7034	0.368618	0.416472	0	0.339037	0.120428	0	0	86.445	37.4244	575.788	110.147	0.331247	2.11904	0.214234	0.959665	2.23103	0.0317412	2.32328	1.20779	3.11853	2.25479	NA	11.704	28.7573	14.7605	11.4813	1.10135	55.552	0.0162236	2.82695	19.9973
04K0069	Osprey	Pandion haliaetus	Egg	1984	Baltic Sea areas	Northern Quark	3.30933	NA	4.78629	4.37507	0.230069	2.31582	0.357773	0.368399	0.707355	2.02829	0.398125	8.97945	0.38952	0.411569	0	0.31389	0.156099	0	0	72.1341	41.9167	452.375	79.8538	0.0924302	1.46582	0.0547482	1.31029	2.82942	0.0236053	0.963706	1.47076	5.74113	3.62821	NA	11.8326	36.7599	12.515	15.1052	1.08717	65.6367	0.00709857	3.0552	18.8257
04K0070	Osprey	Pandion haliaetus	Egg	1984	Baltic Sea areas	Northern Quark	4.07214	NA	5.97235	8.99964	0.647119	5.85058	0.526192	0.646407	1.82955	2.96396	0.508165	23.5506	0.738018	0.825914	0	0.661058	0.240998	0	0	117.122	42.1527	875.993	171.119	0.132135	1.16636	0.0954725	0.978634	2.31918	0.0202587	1.83149	1.11452	5.1672	3.56936	NA	41.4242	96.9009	27.2869	43.2153	1.84098	139.543	0.015054	6.16007	34.0549
04K0066	Osprey	Pandion haliaetus	Egg	1985	Baltic Sea areas	Northern Quark	3.85494	NA	13.5293	25.3034	4.26567	35.851	19.6427	32.6568	126.067	5.65055	1.03873	32.6087	0.95477	1.1955	0	0.976936	0.831066	0	0	1279.32	190.674	1834.44	320.807	0.623667	11.2047	0.354079	8.14628	20.4432	0.193982	28.3984	10.3386	36.2008	23.2995	NA	78.5323	148.453	61.6346	77.1855	4.58243	246.886	0.316981	18.1508	89.3122
04K0067	Osprey	Pandion haliaetus	Egg	1985	Baltic Sea areas	Northern Quark	4.48357	NA	10.0962	16.0209	0.754571	13.8085	0.892699	0.755663	4.00323	1.83405	0.378627	30.9629	0.607572	0.862853	0	0.870535	0.159509	0	0	141.038	74.4928	1592.65	326.212	0.0644624	1.40545	0.051712	1.65898	3.16636	0.0281593	2.04816	1.74835	5.67593	4.20485	NA	36.6834	81.9333	41.1755	34.2691	3.17533	203.916	0.0240312	8.94564	48.5155
04K0065	Osprey	Pandion haliaetus	Egg	1986	Baltic Sea areas	Northern Quark	5.13196	NA	4.94814	7.24925	0.490176	4.49035	0.532724	0.493349	0.878977	1.10969	0.243341	14.4841	0.371715	0.520631	0	0.37093	0.165244	0	0	72.5173	36.3434	787.068	146.604	0.229303	2.13757	0.240756	0.607575	1.97128	0.0233115	1.37468	1.01679	3.32285	2.42994	NA	16.846	42.5231	20.9938	14.8391	1.48817	88.2946	0.00900801	4.05424	29.4468
04K0064	Osprey	Pandion haliaetus	Egg	1987	Baltic Sea areas	Northern Quark	13.235	NA	15.5595	38.0038	7.16591	71.8515	13.7899	21.9361	39.3718	15.7544	3.25736	84.5879	3.50906	3.79311	0	2.94994	0.785321	0	0	3540.28	554.141	3612.17	743.929	3.71299	227.278	5.64606	66.5598	150.744	1.3303	228.644	33.3707	137.917	88.1524	NA	545.831	682.986	205.232	453.874	11.7974	1033.66	1.7492	60.6356	264.546
04K0062	Osprey	Pandion haliaetus	Egg	1988	Baltic Sea areas	Northern Quark	7.32661	NA	3.93145	5.90777	0.517133	4.11583	0.314901	0.751859	1.49287	0.882417	0.243965	13.3231	0.528313	0.619184	0	0.421814	0.166265	0	0	49.8261	22.6131	486.501	99.6221	0.219686	1.18144	0.114002	0.605958	1.22144	0.0219078	0.625348	0.691761	1.93149	1.45686	NA	16.5669	37.0859	13.2611	15.8905	0.84373	51.7201	0.00387421	2.57842	16.077
04K0063	Osprey	Pandion haliaetus	Egg	1988	Baltic Sea areas	Northern Quark	7.37151	NA	16.1874	25.8682	0.962663	20.5407	1.0629	0.901518	5.71772	2.47328	0.51656	61.3873	1.67846	2.34454	0	1.35082	0.392667	0	0	278.526	126.805	2522.13	544.476	0.189909	3.41168	0.191796	3.57874	8.7493	0.0569577	10.6539	4.676	16.9497	14.208	NA	66.9662	144.037	86.1559	62.6559	6.05384	250.123	0.0881733	16.7627	89.3852
04K0061	Osprey	Pandion haliaetus	Egg	1990	Baltic Sea areas	Northern Quark	12.0868	NA	6.79524	11.309	0.48798	8.15682	0.522888	0.625209	1.75684	1.47984	0.292814	28.121	0.821391	1.1127	0	0.759285	0.267077	0	0	75.2975	39.3899	952.617	235.072	0.0770491	0.831381	0.0553983	1.05151	2.1462	0.0208729	0.672492	1.08635	3.84925	2.76956	NA	27.6022	58.7229	36.8578	24.3713	2.25304	130.1	0.0183482	4.78259	39.6551
04K0519	Osprey	Pandion haliaetus	Egg	1992	Baltic Sea areas	Northern Quark	3.02787	NA	1.52576	3.09451	1.28122	5.96062	5.29241	11.0131	43.6991	2.60645	0.464272	5.17992	0.449118	0.37786	0.0232943	0.32854	0.111248	0	0	113.02	18.292	138.386	27.2164	0.186753	3.30028	0.282841	0.583541	1.43213	0.022666	1.99583	0.719792	3.06749	2.02043	NA	7.63287	14.6993	4.70785	9.67301	0.344651	20.8923	0.0225913	1.49593	6.38969
04K0520	Osprey	Pandion haliaetus	Egg	1993	Baltic Sea areas	Northern Quark	4.25755	NA	5.48987	7.64572	1.14168	5.37401	4.12238	5.88531	24.6571	1.75087	0.342796	14.9909	0.524432	0.452773	0	0.352853	0.0765082	0	0	110.986	38.1294	531.527	91.2298	0.171206	3.24115	0.177214	1.35576	2.57445	0.801109	3.51249	1.48301	7.50162	5.42799	NA	29.2398	45.5262	22.6957	27.2418	1.4566	81.1235	0.0452188	4.36596	22.8671
04K0521	Osprey	Pandion haliaetus	Egg	1994	Baltic Sea areas	Northern Quark	1.22748	NA	1.73672	3.82523	1.17961	4.67602	3.26602	6.30114	17.8827	0.40106	0.13279	6.38608	0.337464	0.318168	0	0.276216	0.0727409	0	0	80.3328	17.6814	225.44	40.9714	0.0659172	1.77121	0.0900803	0.629405	1.61859	0.0284365	1.85767	0.674048	3.34783	2.08159	NA	11.2381	21.2528	7.70651	10.4637	0.537476	32.9914	0.0106152	1.90733	9.78985
04K0522	Osprey	Pandion haliaetus	Egg	1994	Baltic Sea areas	Northern Quark	4.29333	NA	3.75575	8.57265	0.492466	5.58056	0.382347	0.40271	0.635387	1.55151	0.218543	24.9326	0.585571	0.709996	0	0.557197	0.0782506	0	0	70.2428	25.2143	716.202	170.668	0.0382956	1.02248	0.0435061	0.690119	1.33719	0.00849188	0.786588	0.920165	4.54145	3.38249	NA	22.911	42.9253	22.0555	19.5952	1.30832	95.7407	0.0110218	3.02142	25.4232
04K0523	Osprey	Pandion haliaetus	Egg	1995	Baltic Sea areas	Northern Quark	2.5488	NA	2.1471	3.05462	0.222681	1.99759	0.199568	0.271684	0.437937	0.599513	0.181895	9.05031	0.276687	0.295992	0	0.251408	0.0264437	0	0	38.4169	29.5453	321.249	49.2633	0.0236137	0.831863	0.019118	1.11672	1.57057	0.0150271	0.713382	0.928638	5.39843	3.46869	NA	14.0082	36.8032	12.309	20.2295	0.727265	52.7999	0.00949561	2.64595	15.7462
04K0524	Osprey	Pandion haliaetus	Egg	1997	Baltic Sea areas	Northern Quark	7.49866	NA	2.45893	6.3507	0.612738	4.52345	1.09111	1.49411	4.44778	0.687155	0.197477	17.1343	0.679649	0.69877	0	0.505552	0.298387	0	0	55.6992	19.2731	470.779	110.827	0.758884	2.95054	0.371937	0.668381	1.3971	0.0314741	1.24505	0.59246	3.52239	2.36544	NA	19.1434	40.756	17.3872	19.9174	0.991083	76.8472	0.00707956	2.35592	22.2129
04K0525	Osprey	Pandion haliaetus	Egg	1997	Baltic Sea areas	Northern Quark	7.78039	NA	4.32887	5.68028	0.768609	3.52469	0.581747	1.37165	4.28296	3.31448	0.515132	13.994	0.616075	0.635588	0	0.618805	0.207639	0	0	211.854	51.2672	743.97	117.499	0.0884798	3.89417	0.115433	6.86689	12.0536	1.5138	11.3356	3.67856	21.3031	13.1193	NA	82.4732	148.806	43.0371	66.9178	2.23027	177.787	0.081607	11.0875	51.7144
04K0526	Osprey	Pandion haliaetus	Egg	1998	Baltic Sea areas	Northern Quark	2.32865	NA	1.44436	2.62629	0.345387	1.98498	0.372262	0.334431	0.427796	1.43698	0.243928	9.91608	0.401251	0.393276	0	0.450018	0.0822889	0	0	79.7514	22.6657	251.578	46.4908	0.0353037	1.0591	0.0379339	0.42921	0.827342	0.00754147	0.803521	0.674079	3.27698	2.15988	NA	12.5654	31.7861	9.02201	15.7435	0.616334	40.6243	0.0111741	2.36386	14.3036
04K0527	Osprey	Pandion haliaetus	Egg	1998	Baltic Sea areas	Northern Quark	4.99058	NA	2.87807	4.88544	0.541283	2.91782	0.384759	0.88726	13.0584	2.94955	0.220459	12.0104	0.476231	0.448593	0	0.481776	0.172415	0	0	289.075	43.8596	562.338	91.9729	0.177234	3.30707	0.213854	4.8235	6.50539	0.512213	10.7576	2.45332	14.4207	8.5767	NA	57.6499	107.162	30.1052	52.8863	1.79031	132.027	0.0958728	7.33636	36.635
04K0528	Osprey	Pandion haliaetus	Egg	1999	Baltic Sea areas	Northern Quark	4.59417	NA	0.927421	2.76652	0.216124	1.8792	0.324353	0.363256	1.01663	0.228009	0.0573628	6.19211	0.211961	0.230526	0	0.186179	0.0381415	0	0	14.905	8.73609	239.78	58.7364	0.0350806	0.355373	0.0320926	0.253383	0.449776	0.00383058	0.156502	0.277369	1.66732	1.10741	NA	10.3996	17.3596	7.55123	8.40006	0.502027	36.6828	0.00213688	1.26373	11.4895
03K1312	Osprey	Pandion haliaetus	Egg	2002	Baltic Sea areas	Northern Quark	5.07643	NA	0.752057	2.00844	0.197143	1.40435	0.316094	0.390266	1.15028	0.237709	0.0457285	4.26429	0.11988	0.17737	0	0.12357	0.0488098	0	0	22.5859	6.37706	175.087	49.0914	0.034475	0.653773	0.0450816	0.201322	0.579955	0.0059047	0.293556	0.1977	1.33804	0.824004	NA	8.93981	12.1558	6.10897	6.04568	0.365371	29.6185	0.00210164	1.09212	9.2813
03K1313	Osprey	Pandion haliaetus	Egg	2002	Baltic Sea areas	Northern Quark	4.34306	NA	1.49326	3.09045	0.222947	2.08695	0.193067	0.235411	0.244228	1.10206	0.152151	9.37386	0.200419	0.317895	0	0.247138	0.0777626	0	0	57.0159	13.8173	338.932	71.1242	0.0374331	0.900208	0.0763933	0.217579	0.905665	0.00907754	0.609594	0.407912	2.10546	1.55841	NA	14.4215	20.8624	11.2527	8.71322	0.815706	49.4708	0.00891197	2.91424	16.0087
03K1314	Osprey	Pandion haliaetus	Egg	2002	Baltic Sea areas	Northern Quark	4.71317	NA	0.624359	1.29776	0.139477	0.89415	0.115077	0.245985	0.297995	0.419863	0.0883201	3.38742	0.131337	0.180821	0	0.107687	0.0568503	0	0	23.2478	6.74196	138.148	33.1366	0.0292178	0.711127	0.0467402	0.144114	0.508409	0.00555575	0.355474	0.254459	1.15337	0.796359	NA	5.41333	11.0805	4.46759	3.6485	0.281763	21.1806	0	1.05564	7.82241
03K1310	Osprey	Pandion haliaetus	Egg	2003	Baltic Sea areas	Northern Quark	5.71329	NA	1.20442	2.58074	0.395005	1.8888	0.532398	1.22352	4.86529	4.32581	0.495513	5.63341	0.240506	0.298559	0	0.218905	0.076518	0	0	98.2586	14.4342	226.349	55.0198	0.0340651	1.32332	0.0738008	0.458178	1.44676	0.0238134	1.36636	0.436039	2.40751	1.44424	NA	12.7023	19.9333	6.53022	7.58048	0.406335	35.6325	0.0130149	2.67517	11.8813
03K1311	Osprey	Pandion haliaetus	Egg	2003	Baltic Sea areas	Northern Quark	3.71572	NA	0.744337	1.52228	0.158197	1.0862	0.16166	0.103955	0	0.703449	0.106879	3.71354	0.108443	0.179971	0.025423	0.123321	0.0509537	0	0	27.4783	5.84003	165.631	40.6797	0.0519512	0.890335	0.0689105	0.15866	0.516079	0.00612244	0.444476	0.203217	0.908546	0.665953	NA	4.29417	7.03426	3.76634	2.80905	0.24717	18.0154	0.00406871	1.15305	6.42079
06K0048	Osprey	Pandion haliaetus	Egg	2004	Baltic Sea areas	Northern Quark	4.18793	NA	1.17515	1.79676	0	1.35503	0.285902	0.350911	0.743663	1.54958	0.266248	5.91039	0.19138	0.28266	0	0.296958	0.146413	0	0	62.2294	16.2942	227.675	43.4582	0.0373088	0.60527	0.0333776	0.380083	0.751147	0.0078686	0.60928	0.324992	1.96202	1.51256	NA	9.73067	19.0215	8.59565	8.25883	0.501993	37.9592	0.0071823	2.06911	11.1146
06K0049	Osprey	Pandion haliaetus	Egg	2004	Baltic Sea areas	Northern Quark	6.76324	NA	1.86269	9.06005	2.15309	7.86974	2.39464	3.04832	2.37918	1.7764	0.472345	6.53123	0.376313	0.49408	0	0.354404	0.124828	0	0	77.3719	21.0581	242.782	60.1471	0.0177461	0.754128	0.0251221	0.970765	1.15764	0.00790955	0.729764	1.2294	3.44078	1.97873	NA	22.1598	24.2634	23.1228	9.56646	0.359405	31.2698	0.00974922	3.31986	17.3625
06K0045	Osprey	Pandion haliaetus	Egg	2005	Baltic Sea areas	Northern Quark	3.60042	NA	3.12106	4.02545	0.680471	2.74589	0.943557	0.919175	1.37574	2.77091	0.409594	8.63795	0.361647	0.344077	0	0.259514	0.108089	0	0	296.535	57.7427	479.714	94.6943	0.111437	3.57128	0.141769	6.09386	10.6727	0.171772	4.75653	1.61505	15.5948	8.75973	NA	47.8309	116.869	24.5211	60.0547	1.37214	123.701	0.0351185	5.8985	36.332
06K0046	Osprey	Pandion haliaetus	Egg	2005	Baltic Sea areas	Northern Quark	4.63219	NA	1.07848	2.32128	0.303214	1.41512	0.166986	0.436917	0	2.22974	0.299383	5.90848	0.200314	0.280229	0	0.276917	0.125919	0	0	89.7518	13.2798	288.225	74.4596	0.0382725	1.09778	0.0330226	0.358812	0.570055	0.00645972	0.966201	0.342906	1.94386	1.42146	NA	8.7766	16.2605	7.74883	6.5469	0.479332	39.7095	0.0125625	1.7156	11.4835
06K0047	Osprey	Pandion haliaetus	Egg	2005	Baltic Sea areas	Northern Quark	4.90037	NA	0.982212	2.08172	0.229979	1.37837	0.179334	0.310747	0	1.78631	0.209893	4.9831	0.218072	0.227667	0	0.24669	0.171392	0	0	73.7178	11.6315	254.96	66.5171	0.0254541	0.919889	0.0245758	0.279161	0.559273	0.00786978	0.754397	0.304292	1.64609	1.34601	NA	8.05616	13.906	6.76407	5.40603	0.40486	35.1239	0.0101879	1.53897	9.80971
07K0326	Osprey	Pandion haliaetus	Egg	2006	Baltic Sea areas	Northern Quark	4.97425	NA	1.64598	3.74834	0	2.39901	0	0.571526	0	2.7194	0.354669	9.79184	0.202372	0.342915	0	0.657764	0	0	0	177.381	31.288	529.427	126.919	0	1.334	0.0809981	0.889487	1.81593	0	2.6038	0.748648	5.14735	2.99908	NA	22.506	60.2457	20.3546	29.852	1.03681	87.0512	0.0329295	4.51984	27.8573
07K0327	Osprey	Pandion haliaetus	Egg	2006	Baltic Sea areas	Northern Quark	4.67793	NA	0.925894	1.9871	0	1.14969	0	0	0	0.899646	0.136418	5.22093	0.251093	0	0	0	0	0	0	24.2009	8.89821	260.748	54.4437	0	0.3188	0.0190177	0.160589	0.247296	0	0.183641	0.142557	0.809344	0.567831	NA	4.51593	8.10953	4.18753	3.4302	0.255785	20.0168	0	1.16075	6.77909
07K0328	Osprey	Pandion haliaetus	Egg	2006	Baltic Sea areas	Northern Quark	5.08993	NA	1.85451	3.43118	0.355745	1.8215	0.295842	0.334836	0	1.61318	0.320579	9.43	0.313413	0.387649	0	0.32884	0	0	0	116.447	29.0513	367.994	121.123	0	1.10348	0.0309811	1.15998	1.79294	0.0145938	1.46752	0.833774	4.76722	3.04058	NA	17.73	45.0456	15.885	16.6535	0.879823	66.7476	0.0176824	5.17441	22.6773
07K0329	Osprey	Pandion haliaetus	Egg	2006	Baltic Sea areas	Northern Quark	4.95437	NA	1.5385	2.94037	0	1.77168	0	0	0	2.195	0.312051	8.25637	0.33555	0.382468	0	0	0	0	0	102.596	25.9888	378.411	105.039	0	0.8183	0.0266724	0.731289	1.15671	0.00871658	1.04192	0.642573	3.69786	2.3549	NA	17.7357	36.6771	12.5886	18.2115	0.667066	54.5198	0.015205	4.06264	16.4722
07K0330	Osprey	Pandion haliaetus	Egg	2006	Baltic Sea areas	Northern Quark	4.41142	NA	1.45492	2.96934	0	2.20778	0	0	0	1.35139	0	6.32561	0.353509	0.279865	0	0	0	0	0	64.0982	16.3897	471.149	107.454	0	0.625927	0.0287896	0.516304	0.701569	0	0.741261	0.390069	2.51699	1.55962	NA	13.252	25.2046	11.1402	9.69076	0.602869	53.3156	0	2.74643	15.112
18K0200	Osprey	Pandion haliaetus	Egg	2007	Baltic Sea areas	Northern Quark	NA	NA	0.88208	2.01514	0.352105	2.44196	0.600671	6.58366	8.112	1.59792	0.243627	5.44533	0.160362	0.329431	0	0.216401	0	0	0	18.4336	106.034	213.689	42.142	0.0410805	2.04123	0.0896795	0.957709	1.53979	0	1.5917	0	4.35338	3.11706	NA	12.2479	19.6631	7.69267	12.9933	0.445399	31.361	0	0.359303	10.2984
18K0203	Osprey	Pandion haliaetus	Egg	2008	Baltic Sea areas	Northern Quark	NA	NA	0.725404	1.56291	0.149497	1.04507	0.212437	0.190996	0.604022	0.482932	0	4.38864	0.152906	0	0	0.203842	0	0	0	9.13672	29.4905	144.087	30.3766	0	0.270879	0	0.33407	0.561095	0	0.276016	0	1.34819	1.00206	NA	6.35172	10.3034	3.96898	4.93758	0.205104	16.6637	0	0.179688	5.86608
18K0204	Osprey	Pandion haliaetus	Egg	2010	Baltic Sea areas	Northern Quark	NA	NA	1.34163	3.17908	0.270654	1.73978	0.210319	0.450216	1.98428	1.25464	0.226736	8.99027	0.17715	0.261095	0	0.269637	0	0	0	24.9289	81.9737	429.942	154.457	0	0.839609	0.0386581	1.0396	1.34982	0	0.661924	0	4.83441	3.2118	NA	20.4026	32.8488	13.0605	15.8015	0.558124	60.8205	0	0.658175	20.842
18K0199	Osprey	Pandion haliaetus	Egg	2012	Baltic Sea areas	Northern Quark	NA	NA	2.01524	2.64746	0.310378	2.25639	0.459118	0.799712	1.41204	1.78646	0.337898	8.55616	0.288203	0.412521	0	0.304339	0	0	0	53.252	275.518	369.472	68.4768	0.0488244	6.8031	0.221084	4.62162	6.49966	0	4.25789	0	18.0551	10.3441	NA	29.4274	61.6428	17.0157	41.0172	0.909958	69.1658	0	0.886013	22.997
18K0201	Osprey	Pandion haliaetus	Egg	2016	Baltic Sea areas	Northern Quark	NA	NA	0.943124	1.50723	0.136081	0.782371	0.152571	0.227015	0	1.12203	0.210833	5.94391	0	0	0	0.174874	0	0	0	13.523	54.0002	204.075	42.0036	0	0.414596	0.0341254	0.991374	0.756147	0	0.383351	0	1.89501	1.21836	NA	9.89107	13.0951	4.98982	5.48297	0.276648	23.8113	0	0.3114	8.01518
18K0202	Osprey	Pandion haliaetus	Egg	2017	Baltic Sea areas	Northern Quark	NA	NA	2.17805	5.20332	0.707741	3.54424	0.826074	1.8753	4.48476	0.888345	0.307225	10.3549	0.258012	0.568499	0.0481292	0.680691	0	0.364964	0	19.6629	54.0953	455.739	112.537	0	0.879384	0.0498522	0.783935	0.974229	0	0.472047	0	2.86217	2.01043	NA	16.3704	22.3235	8.5963	6.56754	0.434781	43.2114	0	0.507659	14.6469
07K0345	Osprey	Pandion haliaetus	Egg	1972	Baltic Sea areas	Finnish Archipelago Sea	13.6724	high fat percentage	9.02926	11.7195	1.23833	7.44861	0.855467	1.28147	1.72102	16.1011	1.52339	39.2759	3.13606	2.88825	0	1.7649	0.368638	0	0	1058.46	228.255	1400.09	200.948	0	0	0	0	0	0	0	0	0	0	NA	0	0	106.551	0	5.84939	327.531	0.160268	20.9229	72.8324
07K0346	Osprey	Pandion haliaetus	Egg	1976	Baltic Sea areas	Finnish Archipelago Sea	5.27148	NA	1.71989	3.3649	0.363822	2.18464	0.261191	0.324555	1.25098	0	0.0967106	9.5135	0.572119	0.597459	0	0.441866	0	0	0	22.5908	21.0531	425.163	85.5613	0	0.337344	0	0.77057	1.4001	0.00630653	0.490782	0.726193	4.1691	2.72348	NA	12.9437	40.3782	15.0763	15.0208	0.984111	57.7109	0	2.35362	17.7175
07K0347	Osprey	Pandion haliaetus	Egg	1976	Baltic Sea areas	Finnish Archipelago Sea	4.53383	NA	2.24339	4.65613	0.355207	2.80914	0.29682	0.3971	1.12967	0.805898	0.191835	12.6287	0.670861	0.783518	0	0.548262	0	0	0	42.2963	29.1548	580.837	113.769	0	0.669734	0.0344101	0.789177	1.48328	0.00691082	0.774167	1.03612	5.6953	3.7647	NA	19.1483	51.1848	19.3906	27.5726	1.25845	74.6089	0	2.63538	21.2346
07K0348	Osprey	Pandion haliaetus	Egg	1979	Baltic Sea areas	Finnish Archipelago Sea	4.81216	NA	3.98902	7.70718	0.65121	8.82771	0.287921	0.303801	0.553836	1.2918	0.443257	8.8662	0.59702	0.530622	0	0.404024	0	0	0	63.9657	37.5556	471.732	71.4003	0.112787	1.28551	0.10879	0.725775	1.60913	0.00986003	1.1151	0.962071	6.12538	3.60017	NA	21.1413	53.0989	21.2118	29.263	1.26149	77.8995	0.013782	4.21765	22.5318
07K0349	Osprey	Pandion haliaetus	Egg	1979	Baltic Sea areas	Finnish Archipelago Sea	5.05051	NA	1.75211	3.49754	0.349556	2.05029	0.253621	0.629111	1.59273	0	0.171783	9.07753	0.481086	0.613288	0	0.393485	0	0	0	20.5236	16.3748	391.567	82.3281	0	0.332145	0	0.39703	0.96376	0	0.333342	0.603536	3.39498	2.22462	NA	12.4787	31.3437	13.8763	14.2062	0.807107	52.9242	0	1.7187	15.4765
07K0350	Osprey	Pandion haliaetus	Egg	1982	Baltic Sea areas	Finnish Archipelago Sea	6.02448	NA	4.45508	8.38543	0.695557	5.00814	0.570898	0.529588	0.448179	1.50125	0.335148	20.6103	2.03128	1.84579	0	1.07599	0.321967	0	0.458572	69.0618	41.588	753.325	137.783	0.101648	1.01569	0.0644958	0.83182	2.29284	0.0164619	1.20056	1.09176	6.82378	4.41176	NA	25.8511	66.8933	28.9745	31.7525	1.57692	107.52	0.0110308	5.30858	30.879
07K0351	Osprey	Pandion haliaetus	Egg	1982	Baltic Sea areas	Finnish Archipelago Sea	2.76894	NA	1.20633	2.38853	0.441715	2.0944	0.266823	1.02243	1.33666	0.430261	0.27549	6.85569	0.667071	0.526423	0	0.429831	0	0	0	43.437	22.2048	165.625	29.9234	0.128987	2.21612	0.115239	1.16638	3.59533	0.0358109	3.01734	1.7952	7.10077	4.82842	NA	10.9482	26.0242	8.77948	15.8418	0.599367	30.0135	0.0105774	1.89333	7.82631
07K0352	Osprey	Pandion haliaetus	Egg	1987	Baltic Sea areas	Finnish Archipelago Sea	3.13135	NA	4.29823	9.20726	0.778817	5.38445	0.618533	0.832827	1.83751	1.10771	0.32371	20.7656	1.36379	1.62821	0	1.05386	0	0	0	146.014	58.9229	777.686	180.688	0.179783	6.95688	0.132737	2.20147	4.86707	0.0339986	6.33669	2.8751	14.3465	8.84425	NA	39.1807	76.7051	43.1139	44.598	1.74849	128.548	0.0175199	4.39579	34.0181
07K0353	Osprey	Pandion haliaetus	Egg	1988	Baltic Sea areas	Finnish Archipelago Sea	6.28125	NA	14.7694	18.3237	2.13726	14.4394	1.34891	2.26761	1.67871	5.22517	1.24528	41.9692	1.81874	2.09755	0	1.75156	0.214592	0	0	502.765	147.839	1884.6	285.115	0.135479	7.51253	0.223149	4.16618	7.12098	0.0926913	7.03001	4.39868	26.722	16.2047	NA	86.8418	190.295	89.0794	109.658	4.90889	358.158	0.0810847	18.1093	93.4857
07K0354	Osprey	Pandion haliaetus	Egg	1989	Baltic Sea areas	Finnish Archipelago Sea	2.81041	NA	2.13136	2.31875	0.302136	1.17697	0.150697	0.411764	0.729897	1.54672	0.324007	6.92584	0.341277	0.404106	0	0.252603	0	0	0	41.653	18.5044	215.412	47.8335	0	0.783863	0.0646781	0.259194	0.512493	0.00683287	0.453364	0.37055	2.28995	1.37404	NA	8.1408	19.3044	8.49186	10.0663	0.488235	33.8233	0.00768085	1.05021	11.7711
07K0359	Osprey	Pandion haliaetus	Egg	1994	Baltic Sea areas	Finnish Archipelago Sea	6.16016	NA	1.75609	3.2233	0.398846	1.46935	0.198764	0.223189	0.584242	1.47548	0.283306	10.4991	0.6201	0.595928	0	0.502441	0	0	0	111.823	26.7104	275.366	47.0142	0.186046	1.62891	0.0804862	0.935663	2.05801	0.0144699	1.63406	0.900257	5.66934	3.54628	NA	19.8707	36.5926	15.6868	23.7503	1.00121	57.9498	0	3.92909	14.944
07K0360	Osprey	Pandion haliaetus	Egg	1997	Baltic Sea areas	Finnish Archipelago Sea	2.35773	NA	1.86962	3.68504	0.345005	1.85133	0.21175	0.358774	0.963422	0.370887	0.069506	11.7054	0.343451	0.449474	0	0.332794	0	0	0	47.5233	22.6192	298.716	79.821	0	0.626157	0.0133437	0.947806	1.26249	0.00845011	0.489327	0.762752	5.11649	3.24406	NA	19.3605	39.3271	18.013	18.2264	1.01599	77.8834	0.00485222	3.09032	17.8644
07K0363	Osprey	Pandion haliaetus	Egg	1997	Baltic Sea areas	Finnish Archipelago Sea	5.52709	NA	1.31367	3.24412	0.562226	2.52777	0.332836	0.543954	0.615623	1.57853	0.28491	10.8443	0.759416	0.773173	0	0.533773	0	0	0	87.1778	16.0903	203.254	55.5876	0.513562	1.03176	0.123337	0.487971	0.840151	0	0.84703	0.517134	3.10605	1.92185	NA	12.0325	25.4469	8.69797	14.3264	0.536814	36.5304	0.0157522	2.07544	10.9607
07K0364	Osprey	Pandion haliaetus	Egg	2002	Baltic Sea areas	Finnish Archipelago Sea	3.33129	NA	1.31837	2.36564	0.320024	1.52349	0.258948	0.504338	0.97353	0.759243	0.237048	5.58885	0.317552	0.315677	0	0.272406	0	0	0	36.7694	12.3526	318.827	80.4325	0.0817854	0.483493	0.026781	0.324409	0.81029	0.00499799	0.273569	0.380143	2.54452	1.52529	NA	12.1	24.022	11.1428	11.3141	0.562491	48.5314	0	2.89007	14.0614
07K0366	Osprey	Pandion haliaetus	Egg	2002	Baltic Sea areas	Finnish Archipelago Sea	3.45968	NA	0.967641	2.0512	0.166338	1.48846	0	0.112021	0.576165	0.704516	0.188324	5.04317	0.283711	0.257047	0	0.224834	0	0	0	69.813	13.6906	234.55	50.5055	0.189892	1.31751	0.0994227	0.415417	1.2481	0.00902388	0.795053	0.455903	2.76183	1.70122	NA	9.85893	21.9397	8.2636	12.1882	0.46396	35.6748	0.00720997	2.3048	11.1461
07K0367	Osprey	Pandion haliaetus	Egg	2002	Baltic Sea areas	Finnish Archipelago Sea	4.86918	NA	1.504	2.88674	0.365807	1.80632	0.212554	0.236087	0.350859	0.892303	0.157065	9.68527	0.410574	0.372195	0	0.34893	0	0	0	64.6772	15.7335	380.545	113.67	0.09717	0.831658	0.0494619	0.702753	1.02703	0.0127055	0.622574	0.473552	3.05708	1.97379	NA	15.2616	28.2717	11.6224	13.1521	0	53.3657	0	2.88076	15.8171
07K0369	Osprey	Pandion haliaetus	Egg	2003	Baltic Sea areas	Finnish Archipelago Sea	4.34207	NA	0.870688	1.5679	0.244232	1.08248	0.161025	0.234628	0.661301	0.27895	0.174603	3.38015	0.244094	0.241054	0	0.245583	0	0	0	21.9145	8.19678	216.083	54.4312	0.0830755	0.356697	0.0250856	0.238272	0.527099	0	0.149466	0.212962	1.50559	0.914368	NA	7.73987	14.6104	7.92273	6.54151	0.380831	33.554	0	1.90803	10.2618
07K0370	Osprey	Pandion haliaetus	Egg	2005	Baltic Sea areas	Finnish Archipelago Sea	3.82583	NA	0.99425	2.20605	0.261446	3.21245	0.572188	0	0.590456	0.458693	0.199077	5.13728	0.203821	0.231337	0	0.25192	0	0	0	29.5467	7.9443	168.655	46.2607	0	0.52503	0.0365486	0.373536	0.560895	0.00702877	0.404523	0.27477	1.8089	1.13028	NA	8.73382	14.7716	6.4093	7.28829	0.359247	26.5233	0.00403626	1.43171	7.55561
07K0368	Osprey	Pandion haliaetus	Egg	2006	Baltic Sea areas	Finnish Archipelago Sea	3.82621	NA	0.863012	1.277	0.211941	0.805799	0.159377	0.169187	0.319867	0.720335	0.233487	4.72467	0.248256	0.207977	0	0.250196	0	0	0	38.8027	10.7754	129.472	30.8507	0.0828942	0.441937	0.0331177	0.294298	0.488357	0.00461	0.247805	0.273744	1.74968	1.0889	NA	8.29479	16.0392	6.07391	8.93023	0.332041	25.3815	0	1.73515	8.51835
04K0204	Osprey	Pandion haliaetus	Egg	1972	Inland lake areas	Lake Vanajanselkä	5.55564	NA	4.46064	18.2776	1.1944	50.4179	4.07966	1.67573	1.32712	1.23647	0.22566	10.3867	0.591515	1.06816	0	0.840072	0.314185	0	0	594.727	888.176	2804.64	251.167	0.953993	48.2753	0.531208	28.7755	73.0145	0.233261	12.5239	39.8178	217.688	137.988	NA	210.11	488.952	184.409	228.988	14.0182	707.967	0.0474907	36.4309	137.279
04K0205	Osprey	Pandion haliaetus	Egg	1972	Inland lake areas	Lake Vanajanselkä	9.07288	NA	6.53698	21.9818	1.45313	27.4209	3.81049	2.95764	6.22686	21.2827	1.97524	21.973	1.64098	1.84927	0	1.48227	1.59578	0	0	8443.56	1481.29	2584.23	176.783	21.9045	301.505	13.6281	87.7699	230.44	3.0625	216.158	97.6213	379.105	249.631	NA	405.73	937.531	344.034	631.84	20.0379	921.703	1.23263	52.3863	165.989
04K0206	Osprey	Pandion haliaetus	Egg	1972	Inland lake areas	Lake Vanajanselkä	9.9629	NA	5.54299	16.3936	1.62721	33.1186	4.07025	5.8028	10.8192	14.0145	1.81788	19.187	1.36782	1.63635	0	1.38516	0.611783	0	0	3438.7	850.743	1464.13	137.122	8.79434	71.1399	4.22836	35.4243	110.806	1.67446	80.1608	40.5019	193.071	119.191	NA	164.67	441.553	120.601	221.6	9.7287	363.807	0.697745	31.2399	98.7165
04K0207	Osprey	Pandion haliaetus	Egg	1972	Inland lake areas	Lake Vanajanselkä	17.6896	NA	6.71394	27.5022	1.67779	47.2819	4.78906	2.48764	3.89354	4.70081	1.04181	14.6396	1.08837	1.49708	0.32045	1.19446	1.33725	0	0	2771.86	1262.66	3441.1	149.603	6.31536	52.1263	3.2386	57.7956	167.422	1.86244	89.0836	72.1722	387.656	237.096	NA	382.283	837.876	353.622	502.599	24.9661	1133.08	0	66.3804	210.612
04K0049	Osprey	Pandion haliaetus	Egg	1973	Inland lake areas	Lake Vanajanselkä	3.88929	NA	10.3598	39.8372	2.18805	60.5997	6.03883	3.41156	5.39188	5.57875	0.905329	17.1377	1.51964	1.84885	0	1.44945	2.31852	0	0.976755	1928.12	1397.4	4870.76	254.387	1.90737	47.6105	0.845006	87.9832	192.655	0.60907	58.2276	85.3148	403.754	230.926	NA	542.159	1108.97	481.44	758.69	32.315	1404	0.405438	64.8345	343.528
04K0051	Osprey	Pandion haliaetus	Egg	1973	Inland lake areas	Lake Vanajanselkä	4.66641	NA	4.13319	8.71257	0.761829	11.861	1.46375	2.16582	10.8232	4.40241	0.63703	10.4944	0.762305	0.734189	0	0.654627	0.379671	0	0.175798	994.392	461.971	1243.78	87.0415	9.97801	74.8647	9.59802	18.9484	67.9861	0.812682	58.7285	27.8876	108.964	74.6241	NA	115.961	320.272	110.993	211.633	7.66163	377.004	0.229519	23.0036	84.45
04K0050	Osprey	Pandion haliaetus	Egg	1974	Inland lake areas	Lake Vanajanselkä	5.57372	NA	7.47301	9.45031	0.694569	10.0493	1.53946	1.51051	2.70958	10.4264	0.645292	11.2847	0.833093	0.777701	0.0325561	0.745217	0.477213	0	0	2970.13	289.424	828.329	78.212	5.10996	41.3662	2.16839	11.8547	46.1206	0.75174	64.4032	19.1777	76.0373	50.7029	NA	90.3502	194.528	64.0262	147.019	4.36238	205.056	0.662921	16.528	55.3899
04K0208	Osprey	Pandion haliaetus	Egg	1976	Inland lake areas	Lake Vanajanselkä	4.49306	NA	2.90446	13.0959	0.687721	21.3317	1.39281	0.879391	1.50112	1.17927	0.196829	4.11897	0.295271	0.403454	0	0.326448	0.120941	0	0	209.535	196.989	1016.76	71.3764	0.478935	17.5667	0.342913	8.28697	20.2804	0.0421954	4.79592	32.6039	189.698	98.1175	NA	122.38	209.805	121.353	184	7.57395	291.471	0.0485251	10.7934	72.7577
04K0209	Osprey	Pandion haliaetus	Egg	1978	Inland lake areas	Lake Vanajanselkä	8.0622	NA	1.78272	4.22064	0.577221	7.95063	0.965162	1.39567	4.20171	2.55966	0.528898	4.93347	0.522367	0.574674	0	0.415935	0.534004	0	0	648.268	727.339	1801.32	76.3455	0.772042	48.9088	0.529629	35.8119	66.4914	0.185072	11.0493	47.325	294.917	153.39	NA	354.477	732.734	366.587	407.294	23.6698	1451.52	0.102948	54.7771	277.15
04K0052	Osprey	Pandion haliaetus	Egg	1980	Inland lake areas	Lake Vanajanselkä	7.49533	NA	7.50027	18.6551	1.24036	21.0543	1.5834	1.09684	1.14871	8.76451	1.23285	9.33539	1.08553	0.85892	0	0.602175	0.343036	0	0.305307	715.706	502.434	1839.07	177.023	0.229363	9.07558	0.190571	15.0916	40.2505	0.112355	5.08579	17.9885	112.594	68.7538	NA	236.571	432.056	186.658	252.242	15.2427	692.104	0.160921	52.6502	173.567
04K0053	Osprey	Pandion haliaetus	Egg	1981	Inland lake areas	Lake Vanajanselkä	5.16262	NA	7.98987	29.5824	1.14018	75.148	8.36891	2.22658	1.34189	8.60506	0.58811	5.07239	0.477077	0.638053	0	0.810536	0.997455	0	0.314109	3081.45	313.698	639.909	59.295	4.81511	22.8351	1.89333	14.5857	36.1768	0.790562	64.7172	19.7815	70.873	45.2646	NA	66.842	131.766	57.9031	92.746	4.05022	160.963	0.693894	14.6295	33.9126
04K0054	Osprey	Pandion haliaetus	Egg	1982	Inland lake areas	Lake Vanajanselkä	4.75286	NA	1.23545	1.8626	0.262239	1.36362	0.289948	0.546103	0.682677	1.27718	0.260941	2.39384	0.324021	0.315029	0	0.21116	0.111086	0	0	70.6028	16.5955	167.793	33.3749	0.201921	1.23807	0.129026	0.368234	0.835442	0.0201382	1.38261	0.412224	2.21187	1.54695	NA	6.95849	11.5395	6.52529	6.54264	0.532287	27.0796	0.020334	1.70603	6.34694
06K0422	Osprey	Pandion haliaetus	Egg	1982	Inland lake areas	Lake Vanajanselkä	3.48244	NA	7.54046	19.3288	0.953505	30.7477	1.33579	0.877651	3.01018	2.36259	0.334568	5.49574	0.458163	0.503877	0	0.42484	0.260162	0	0	371.796	356.695	2486.51	151.705	0.174725	4.89329	0.0803645	14.274	26.8819	0.00968069	6.0897	17.9969	158.121	90.3388	NA	291.145	329.016	184.519	236.874	15.8812	1113.29	0.0865734	34.0799	298.467
04K0210	Osprey	Pandion haliaetus	Egg	1983	Inland lake areas	Lake Vanajanselkä	3.83167	NA	1.73843	5.5034	0.27197	6.26918	0.71484	0.404102	0.783262	2.06561	0.170559	2.48411	0.189826	0.274497	0	0.19273	0.143609	0	0	390.113	117.348	408.127	39.662	0.773839	9.76778	0.346778	9.03557	16.6928	0.211275	13.5093	7.66307	40.002	23.0275	NA	38.7775	78.078	35.8793	41.0409	3.4099	131.529	0.0985375	9.96529	31.0122
06K0424	Osprey	Pandion haliaetus	Egg	1983	Inland lake areas	Lake Vanajanselkä	4.17552	NA	10.6497	33.7046	1.12669	55.1702	6.69853	2.05585	4.80459	9.8109	0.567971	6.09465	0.38364	0.503004	0	0.636407	1.15414	0	1.1911	2636.97	598.699	1209.24	73.1312	3.32695	23.7269	1.50718	26.8848	66.7528	0.551937	49.2416	38.8658	204.92	117.842	NA	227.889	383.115	141.269	269.462	11.294	482.04	0.412562	48.487	84.6299
06K0426	Osprey	Pandion haliaetus	Egg	1984	Inland lake areas	Lake Vanajanselkä	5.28388	NA	11.9732	44.6326	1.06843	63.3041	3.83674	1.25183	4.21779	4.54143	0.420861	7.32556	0.520206	0.732172	0	0.603292	0.470656	0	0	1214.82	597.745	3215.4	190.892	2.43202	26.2625	0.971961	29.4223	83.1383	0.132562	58.2178	29.5366	219.807	121.399	NA	460.987	761.016	412.175	515.693	32.8422	1182.82	0.568503	114.029	284.93
04K0211	Osprey	Pandion haliaetus	Egg	1985	Inland lake areas	Lake Vanajanselkä	6.05339	NA	1.45168	2.24429	0.381031	2.11867	0.27778	0.481569	0.962376	1.40368	0.257068	3.50954	0.27874	0.342764	0	0.245952	0.170595	0	0	126.452	23.6523	245.898	49.1829	1.02648	7.67388	0.967144	0.61365	1.7576	0.0249728	2.64168	2.29254	12.1224	5.60988	NA	16.5218	28.5596	9.91084	38.5825	0.590436	42.4467	0.0332494	2.3762	13.5002
04K0212	Osprey	Pandion haliaetus	Egg	1985	Inland lake areas	Lake Vanajanselkä	5.98617	NA	5.5034	17.6813	1.41582	27.8866	1.92898	2.61571	3.42779	6.04293	0.77116	12.2704	0.955135	1.4079	0	1.08783	1.25915	0	0	1150.62	553.041	2831.46	242.505	1.30149	30.3562	0.623957	25.8562	87.2478	0.284372	40.2746	22.7273	183.671	94.7709	NA	509.109	1010.42	284.482	522.632	20.2712	1768.76	0.373514	59.398	241.802
04K0055	Osprey	Pandion haliaetus	Egg	1986	Inland lake areas	Lake Vanajanselkä	4.2355	NA	4.25758	3.5445	1.51237	6.32792	9.49437	13.0303	27.8851	0.492484	0.145756	2.26721	0.217904	0.269276	0	0.214482	0.120921	0	0	80.9065	16.4783	227.235	38.4723	0.1984	1.55832	0.0605965	1.30455	2.41175	0.0207654	2.62873	0.515645	2.96556	1.85176	NA	13.1535	27.9957	10.0563	14.343	0.636214	51.6985	0.021023	2.77213	12.6953
04K0056	Osprey	Pandion haliaetus	Egg	1988	Inland lake areas	Lake Vanajanselkä	7.066	NA	14.7082	62.3139	1.9775	95.7046	4.72559	2.3856	8.99594	10.1494	0.635622	12.2606	0.664409	0.778596	0	0.771184	0.362791	0	0.208624	1484.51	585.274	3619.67	267.398	0.478437	14.5002	0.337023	30.8381	57.7771	0.103935	24.2005	31.095	190.325	112.6	NA	452.743	727.109	441.923	356.735	31.6463	1372.59	0.421489	39.1773	283.924
04K0057	Osprey	Pandion haliaetus	Egg	1989	Inland lake areas	Lake Vanajanselkä	3.05703	NA	3.99287	9.05424	0.810845	15.2628	3.80229	6.01145	24.6882	1.58216	0.188319	1.78345	0.170029	0.188985	0	0.152677	0.164014	0	0	169.499	81.1993	339.743	29.3268	0.102385	1.24171	0.0577611	2.33402	6.10188	0.0229283	2.2463	2.99854	19.3763	10.6118	NA	40.259	69.3879	38.4189	40.792	3.0588	168.535	0.06176	10.9756	34.1608
04K0058	Osprey	Pandion haliaetus	Egg	1991	Inland lake areas	Lake Vanajanselkä	4.49438	NA	6.30019	25.807	1.28684	45.5519	2.21313	1.20788	2.0988	4.36274	0.219056	8.08496	0.55959	0.650175	0	0.499092	0.256909	0	0.160404	492.881	324.809	2003.78	149.948	0.0571028	5.85468	0.0554747	13.0307	27.2185	0.041855	7.08332	14.4688	93.1302	57.0074	NA	277.017	444.692	227.132	233.889	16.5546	944.367	0.135119	33.5597	201.575
04K0059	Osprey	Pandion haliaetus	Egg	1992	Inland lake areas	Lake Vanajanselkä	4.4806	NA	13.5592	50.049	1.07294	63.9485	5.37946	1.16287	1.25745	7.1707	0.397174	6.38162	0.366486	0.493063	0	0.537802	0.264184	0	0	1733.13	610.028	1859.5	113.917	1.45092	29.2228	0.748903	28.3945	79.2892	0.420653	45.334	33.4403	178.817	98.5977	NA	280.077	505.222	226.619	311.702	16.0757	778.284	0.295446	41.5212	148.023
04K0060	Osprey	Pandion haliaetus	Egg	1992	Inland lake areas	Lake Vanajanselkä	5.80379	NA	2.92704	7.47627	1.37997	10.6538	5.09097	8.62995	21.0694	7.35961	0.507139	4.62687	0.421222	0.466134	0	0.432283	0.235424	0	0	970.34	103.651	253.991	40.4743	0.329311	5.56764	0.243358	6.65823	14.001	0.114228	14.0279	5.83025	18.7312	11.4074	NA	28.4895	49.5004	18.1028	31.0164	1.67024	63.1597	0.282091	5.9971	15.804
04K0213	Osprey	Pandion haliaetus	Egg	1994	Inland lake areas	Lake Vanajanselkä	11.2936	NA	13.6476	45.8958	1.3755	53.5652	3.37799	1.54166	1.96283	7.51061	1.15575	15.3922	0.992588	1.21466	0	0.70535	0.292284	0	0	1994.05	798.659	3898.63	272.517	2.15675	33.8796	1.53265	33.7757	76.648	0.482407	45.4331	31.8123	212.953	119.293	NA	570.844	960.104	331.274	564.824	30.1934	2004.79	0.429735	74.2647	310.503
04K0214	Osprey	Pandion haliaetus	Egg	1995	Inland lake areas	Lake Vanajanselkä	13.9999	NA	7.0418	29.8793	4.82962	46.1249	38.1654	25.8811	30.5314	11.5114	0.830057	13.0821	0.924113	1.28499	0	0.870416	0.411149	0	0	1143.81	559.707	2832.65	233.617	1.04214	17.4052	0.243409	22.307	48.6951	0.145095	11.451	25.0245	168.927	95.4895	NA	506.713	807.117	367.595	428.761	20.8839	1975.14	0.29349	62.1554	269.106
04K0215	Osprey	Pandion haliaetus	Egg	1995	Inland lake areas	Lake Vanajanselkä	6.50692	NA	2.61619	9.09258	0.776056	11.5501	1.51021	1.14129	1.77462	13.9354	0.589974	8.47962	0.476706	0.558637	0	0.486635	0.284039	0	0	1763.62	186.477	538.366	55.321	0.760015	11.5735	0.52003	9.84076	20.4105	0.217347	25.7914	12.0606	49.4328	29.0428	NA	103.228	198.01	55.0797	127.894	3.8221	235.779	0.481159	13.8235	34.8709
04K0216	Osprey	Pandion haliaetus	Egg	1997	Inland lake areas	Lake Vanajanselkä	10.7729	NA	14.0353	50.0283	1.74558	67.2053	4.50222	10.6262	59.3182	21.0806	1.23126	14.3525	0.965873	1.38136	0	0.859659	0.811947	0	0	5234.63	1088.86	4993.17	339.182	2.08818	64.0545	1.51116	49.68	132.605	0.787532	93.6167	60.2441	284.114	195.827	NA	196.027	570.122	349.676	139.44	30.4332	999.665	1.1792	96.4757	349.423
04K0217	Osprey	Pandion haliaetus	Egg	1998	Inland lake areas	Lake Vanajanselkä	7.19092	NA	1.88812	6.89644	0.944648	11.1789	2.80109	1.73846	2.77844	11.929	0.777515	8.83158	0.646395	0.822207	0.15124	0.573961	0.260439	0	0	963.768	146.706	711.871	81.988	5.3309	15.0661	1.25611	13.7979	22.2159	0.580142	24.5107	6.61967	37.4519	26.4647	NA	120.93	214.171	67.3388	159.965	4.24083	258.012	0.304474	17.795	64.0845
04K0218	Osprey	Pandion haliaetus	Egg	1999	Inland lake areas	Lake Vanajanselkä	7.23263	NA	6.11091	26.0348	0.961147	32.2978	2.49307	0.842038	1.17012	3.16897	0.171174	8.12585	0.476569	0.629319	0	0.474194	0.134054	0	0	693.43	444.708	1857.55	116.435	0.112739	7.07788	0.0701493	17.3981	36.6348	0.126919	5.98822	16.8708	112.519	64.9042	NA	225.783	420.713	188.805	231.855	15.1237	669.315	0.0833654	52.3722	133.185
04K0219	Osprey	Pandion haliaetus	Egg	2000	Inland lake areas	Lake Vanajanselkä	26.4019	NA	10.3953	35.4785	1.61494	48.4671	2.68066	1.74432	4.79089	4.65963	0.431727	12.4465	0.659911	0.866139	0	0.717153	0.272672	0	0	1098.15	669.668	3483.06	232.812	3.27386	9.9176	0.393811	26.4692	50.357	0.197188	9.19381	22.4617	188.743	99.4565	NA	518.412	817.186	465.01	502.456	27.6457	1483.46	0.167785	113.009	301.991
04K0220	Osprey	Pandion haliaetus	Egg	2000	Inland lake areas	Lake Vanajanselkä	6.40667	NA	2.96722	10.3496	0.572293	16.8274	1.45035	1.15309	13.761	3.88574	0.36376	6.48521	0.312961	0.448583	0	0.330328	0.152556	0	0	611.639	370.899	1052.15	117.335	0.319943	11.1121	0.191287	22.6033	44.0027	0.22253	13.6801	23.4064	109.2	73.8926	NA	174.937	307.624	96.0599	224.646	8.73843	345.62	0.228632	25.9447	74.3624
04K0221	Osprey	Pandion haliaetus	Egg	2001	Inland lake areas	Lake Vanajanselkä	5.49773	NA	3.08676	12.343	0.473178	16.5743	1.46918	0.556808	1.08517	5.83914	0.411264	4.0578	0.398083	0.547021	0	0.334007	0.214653	0	0	822.676	247.895	899.153	111.791	0.200156	4.81684	0.182186	12.3834	18.0222	0.126502	10.3193	11.3699	70.7709	39.3825	NA	116.1	177.424	92.9405	93.0465	7.60229	268.581	0.174386	26.6609	73.9573
04K0222	Osprey	Pandion haliaetus	Egg	2002	Inland lake areas	Lake Vanajanselkä	4.40674	NA	5.85738	20.975	0.793384	28.9979	2.29822	1.07414	1.64713	15.493	0.618333	6.08971	0.341185	0.475182	0	0.462221	0.302481	0	0	2633.32	418.896	1145.16	92.1754	0.476833	14.5195	0.563905	21.7196	41.402	0.36074	42.2049	22.9559	101.622	69.5612	NA	212.44	344.48	118.907	226.565	10.2567	388.997	0.652569	36.702	84.5333
04K0223	Osprey	Pandion haliaetus	Egg	2003	Inland lake areas	Lake Vanajanselkä	3.76806	NA	1.01474	3.07048	0.242488	3.39384	0.425107	0.475307	1.32747	0.46668	0.145017	2.94575	0.17704	0.220509	0	0.203058	0.0519051	0	0	159.406	57.4369	248.426	33.9711	0.031277	1.47155	0.0225893	2.16717	4.20779	0.0180008	0.704575	2.36274	13.5868	7.6866	NA	28.8122	47.7933	17.5576	31.8212	1.56554	66.7353	0.0347864	6.70763	15.9917
04K0224	Osprey	Pandion haliaetus	Egg	2003	Inland lake areas	Lake Vanajanselkä	4.20456	NA	2.0904	5.80697	0.589745	7.49037	1.00049	1.20085	2.93608	2.50366	0.298176	5.05303	0.314448	0.39145	0	0.275521	0.131178	0	0	330.797	100.755	645.679	83.1909	0.0464188	2.62581	0.0569073	4.08107	8.25867	0.0423901	6.93827	3.95453	24.4523	13.9773	NA	57.3452	131.915	44.8267	91.4606	3.42497	180.376	0.115346	12.815	45.1791
06K0078	Osprey	Pandion haliaetus	Egg	2005	Inland lake areas	Lake Vanajanselkä	3.34631	NA	3.17828	8.54599	0.4289	12.4475	0.750239	1.61117	13.0714	1.93152	0.141776	3.48451	0.253389	0.359139	0	0	0.24588	0	0	320.739	118.534	666.662	64.8666	0.0570781	1.7954	0.037945	4.29167	6.89002	0.00523269	3.60202	5.40929	37.2371	19.0196	NA	79.311	118.059	57.7881	50.4497	3.40083	241.334	0.0470491	9.62523	56.1466
06K0079	Osprey	Pandion haliaetus	Egg	2005	Inland lake areas	Lake Vanajanselkä	5.42602	NA	1.41641	4.53263	0.306923	7.00248	0.498396	0.471858	0.899624	1.22312	0.217611	2.08979	0.195749	0.204176	0	0.235761	0.142143	0	0	104.28	67.5494	407.532	35.7914	0.0235377	0.951051	0.0160276	2.59801	3.96596	0.0202667	0.806028	2.41305	16.9248	10.7883	NA	46.945	67.3465	38.0247	36.9068	2.93575	157.039	0.013055	8.81483	34.2165
07K0342	Osprey	Pandion haliaetus	Egg	2006	Inland lake areas	Lake Vanajanselkä	5.52386	NA	4.09927	13.8022	0.984993	21.5012	1.72049	1.45184	2.61461	15.9983	0.840328	14.1561	0.567985	0.630201	0	0.598024	0	0	0	1675.68	291.976	1585.21	166.205	0.49162	14.2494	0.48219	18.2731	45.3773	0.257267	41.4146	13.651	113.608	54.8924	NA	173.783	469.381	173.407	285.995	9.19471	668.726	0.417366	42.8802	158.888
07K0343	Osprey	Pandion haliaetus	Egg	2006	Inland lake areas	Lake Vanajanselkä	5.00661	NA	1.74356	5.2612	0.604863	5.70636	0.683347	1.02498	4.17763	0.776475	0.138368	1.85078	0.243692	0.285051	0	0.145752	0	0.18601	0	113.068	60.622	243.293	31.9698	0	1.23673	0	3.2487	7.24175	0.0215769	1.59463	2.56036	18.5367	9.71513	NA	38.1685	65.2115	25.1727	41.0067	1.96616	93.1793	0.0176283	8.6505	22.2041
07K0344	Osprey	Pandion haliaetus	Egg	2006	Inland lake areas	Lake Vanajanselkä	5.05543	NA	1.61128	4.72907	0.537226	5.24224	0.637889	0.939198	9.59887	0.49957	0.146345	1.62968	0.174347	0.283837	0	0.179402	0	0	0	87.8216	52.5967	229.858	28.3445	0	1.00069	0	2.29279	6.68972	0.0203782	1.20399	2.09351	15.0593	7.96936	NA	35.2907	60.5576	22.8493	37.0084	1.71711	83.3916	0.012406	7.71309	19.9397
18K0188	Osprey	Pandion haliaetus	Egg	2007	Inland lake areas	Lake Vanajanselkä	NA	NA	2.21214	8.97538	0.539387	14.1076	0.980438	1.32804	7.64805	15.6597	0.634136	10.8153	0.308627	0.382427	0	0.364521	0.3795	0	0	180.838	870.296	1209.19	99.8917	0.249776	8.05889	0.35897	16.5425	31.4841	0	20.7526	0	70.2067	41.0189	NA	170.449	374.785	102.586	237.275	6.72806	432.99	0	6.35606	126.636
18K0189	Osprey	Pandion haliaetus	Egg	2009	Inland lake areas	Lake Vanajanselkä	NA	NA	1.80828	7.27563	0.464868	12.6264	0.715014	2.13694	4.82452	10.046	0.36154	7.72006	0.351121	0.509301	0.0331577	0.482641	17.1577	0	1.60448	141.667	596.582	1345.88	119.726	0.141314	6.28872	0.283855	12.4226	22.3561	0	14.5704	0	56.2244	33.4246	NA	167.745	370.616	103.884	209.931	6.47908	498.353	0	7.36657	142.051
18K0190	Osprey	Pandion haliaetus	Egg	2011	Inland lake areas	Lake Vanajanselkä	NA	NA	0.910501	3.28868	0.342076	5.57861	0.495211	0.654582	1.54818	0.438982	0	2.50117	0.233379	0.421194	0.0357168	0.267738	6.44812	0	1.04912	44.3733	121.43	379.929	42.2182	0	0.988314	0.0309886	2.58331	4.11991	0	0.492883	0	13.9897	7.89872	NA	48.1003	68.9705	34.0162	47.7314	2.15477	143.731	0	2.2014	34.4556
18K0191	Osprey	Pandion haliaetus	Egg	2013	Inland lake areas	Lake Vanajanselkä	NA	NA	0.745704	2.27624	0.263517	3.04034	0.29015	0.322968	1.60438	1.10397	0.188268	2.61099	0.181244	0.301653	0	0.18683	0	0	0	43.6882	183.113	195.666	32.3382	0	4.32083	0.280785	3.97454	5.88889	0	2.69225	0	17.3944	11.2126	NA	43.5725	52.2991	20.5588	34.7834	1.55878	87.1676	0	1.33413	23.7737
18K0192	Osprey	Pandion haliaetus	Egg	2015	Inland lake areas	Lake Vanajanselkä	NA	NA	0.752992	2.91797	0.291963	3.55067	0.435674	0.859602	6.50312	0.865239	0	1.87364	0	0	0	0.174096	0	0	0	26.2788	107.9	331.193	52.6495	0	0.665274	0.0183194	1.5095	2.24349	0	0.438294	0	8.72195	4.98921	NA	30.9918	40.123	22.4506	25.8845	1.47411	105.124	0	1.52365	27.3379
06K0419	Osprey	Pandion haliaetus	Egg	1972	Inland lake areas	Pristine SW Lake Area	4.5897	NA	1.42504	3.29148	0.584668	3.40646	0.602177	0.629564	0.661724	0.829716	0.21422	5.51962	0.58962	0.711458	0	0.522266	0.14485	0	0	36.7912	21.5241	239.239	48.2954	0.131141	0.702173	0.044606	0.455535	1.33732	0	0.82943	0.548643	3.50614	2.25725	NA	9.51275	18.4645	9.68527	10.6006	0.770734	40.6593	0.0248945	2.03781	7.61758
06K0420	Osprey	Pandion haliaetus	Egg	1972	Inland lake areas	Pristine SW Lake Area	11.6681	high fat percentage	14.0789	29.7621	1.74997	8.78763	1.32429	4.29787	29.0714	24.4214	1.24861	19.8129	0.228194	0.630534	0	1.18901	0.223888	0	0	18959.9	2575.76	7403.91	484.906	82.4114	323.716	39.948	180.569	487.528	11.0019	740.598	170.321	618.205	487.818	NA	969.584	2141.24	860.688	1316.83	67.4179	2241.7	4.42492	108.688	526.717
06K0418	Osprey	Pandion haliaetus	Egg	1973	Inland lake areas	Pristine SW Lake Area	3.91429	NA	2.02085	4.982	0.840418	5.88725	1.18731	1.85104	3.11228	3.08007	0.804289	7.93539	0.927945	1.05941	0	0.693651	0.56141	0	0.697773	119.178	41.2033	320.94	73.9646	0.195304	1.66026	0.118105	1.35412	2.53146	0.0144842	2.03311	1.14275	7.35397	5.00822	NA	14.63	29.269	13.7173	14.1679	1.16543	53.2696	0.03955	2.87842	11.6373
06K0415	Osprey	Pandion haliaetus	Egg	1974	Inland lake areas	Pristine SW Lake Area	4.85161	NA	1.21862	3.95596	0.707714	6.34591	1.62083	2.06355	4.38729	1.26968	0.455765	3.22041	0.477825	0.505761	0	0.341665	0.179857	0	0	62.7897	26.3908	347.872	43.9892	0.724641	1.46892	0.329009	0.633859	1.25273	0	1.16453	0.866318	6.09189	3.39248	NA	13.3005	31.7306	15.5294	15.0489	1.28171	72.1855	0.0151661	4.30828	18.1191
06K0416	Osprey	Pandion haliaetus	Egg	1974	Inland lake areas	Pristine SW Lake Area	4.10693	NA	2.23982	2.96901	0.339122	3.31617	0.363542	0.449442	0.664757	2.4862	0.324727	3.42645	0.391715	0.38684	0	0.274043	0.799112	0	0.722443	162.079	31.3837	250.407	38.2807	0.553586	2.58022	0.210157	1.35821	3.14931	0.0629716	3.49311	1.31673	7.56552	3.70096	NA	12.0958	40.823	12.6088	26.0097	0.788355	48.696	0.0580228	3.1155	16.2425
06K0417	Osprey	Pandion haliaetus	Egg	1974	Inland lake areas	Pristine SW Lake Area	6.96858	NA	3.42062	2.57469	0.333105	1.79505	0.281823	0.552002	1.39608	0.433585	0.151609	2.69637	0.247329	0.366659	0	0.239078	0.07375	0	0	34.5255	18.489	303.139	41.7431	0.182444	0.665356	0.0425791	0.321923	0.836377	0	0.540702	0.48717	3.4754	1.82057	NA	8.25642	29.9956	11.6585	12.0592	0.80223	55.8661	0.0169894	2.13336	15.2991
06K0421	Osprey	Pandion haliaetus	Egg	1979	Inland lake areas	Pristine SW Lake Area	3.62307	NA	0.783721	1.95585	0.328149	2.0802	0.453032	0.591224	2.6007	1.22651	0.211982	1.95059	0.265698	0.275165	0	0.247648	0.41532	0	0.461307	49.5612	9.58904	72.2623	11.9919	0.312323	0.926437	0.111641	0.22988	0.691294	0	0.946036	0.3918	1.88594	1.14386	NA	3.40951	10.0673	3.2418	5.57836	0.215971	13.9353	0.0105757	0.826701	3.51413
06K0423	Osprey	Pandion haliaetus	Egg	1983	Inland lake areas	Pristine SW Lake Area	4.93926	NA	2.0921	3.75091	0.571798	4.05263	0.639051	0.73509	2.00095	3.70151	0.633341	4.22613	0.645777	0.628478	0	0.479671	0.298455	0	0	573.32	79.5086	237.713	33.8628	0.433998	10.5699	0.445062	3.03514	8.65215	0	11.7498	4.44814	20.1844	11.7884	NA	17.7278	45.5213	16.3198	32.3496	1.07924	53.9606	0.113479	3.74922	10.6802
06K0425	Osprey	Pandion haliaetus	Egg	1984	Inland lake areas	Pristine SW Lake Area	5.13107	NA	4.57128	14.3786	0.72247	16.8038	1.16898	1.79287	1.25344	2.15754	0.611321	7.96699	1.41363	1.09944	0	0.830674	0.428999	0	0.384984	82.9802	38.5696	680.559	168.797	0.0495951	1.16551	0.0484685	0.755979	1.33141	0.0131509	1.06001	0.802814	5.86397	3.3802	NA	20.4288	53.5727	21.1263	24.0471	1.50976	106.01	0.0170352	5.88063	28.1063
06K0427	Osprey	Pandion haliaetus	Egg	1987	Inland lake areas	Pristine SW Lake Area	6.56063	NA	1.80189	4.63996	0.480048	2.5184	0.498575	0.902612	0.954067	0.678127	0.260378	3.62761	0.324294	0.469801	0	0.360782	0.183711	0	0	46.79	15.7431	206.409	76.1453	0.15502	1.41523	0.0585427	0.440466	0.944347	0.0170577	0.998944	0.391129	2.60415	1.52272	NA	7.64241	15.2375	7.77393	9.21495	0.564352	33.8992	0	1.65916	7.65938
06K0428	Osprey	Pandion haliaetus	Egg	1987	Inland lake areas	Pristine SW Lake Area	4.23954	NA	1.78341	2.88911	0.877891	19.5995	3.9241	138.481	142.703	1.3778	0.399229	3.25167	0.542418	0.652292	0	0.569985	1.07104	0	0	217.53	34.2893	334.782	50.6608	0.113172	3.51731	0.188406	0.892684	2.06582	0.0225883	3.20935	1.26944	6.74632	3.83922	NA	23.4332	36.8929	23.1453	18.1525	1.92379	133.909	0.0351246	5.72655	30.4512
06K0429	Osprey	Pandion haliaetus	Egg	1989	Inland lake areas	Pristine SW Lake Area	4.65458	NA	0.866404	1.95726	0.330815	1.86021	0.269021	0.836228	1.55787	1.03043	0.202074	1.9841	0.195809	0.293196	0	0.277394	0.272381	0	0	124.365	19.1633	134.469	28.3034	0.0681846	2.23788	0.0903747	0.516828	1.98209	0	1.80456	0.958433	3.88067	2.3329	NA	5.32699	13.9595	4.95842	7.71024	0.362443	22.8592	0	1.51079	8.11534
06K0430	Osprey	Pandion haliaetus	Egg	1991	Inland lake areas	Pristine SW Lake Area	6.23403	NA	1.72794	4.60847	0.623733	4.10192	0.564292	1.04826	2.84873	1.10667	0.371461	4.67326	0.480157	0.605642	0	0.668531	0.283345	0	0	213.049	50.2292	336.015	85.4054	0.147732	5.45115	0.240873	1.12439	3.79496	0.0324872	2.996	2.34786	10.0184	5.86994	NA	14.2066	36.5778	14.631	19.3829	0.934234	58.0427	0.0254972	3.70973	17.6382
06K0431	Osprey	Pandion haliaetus	Egg	1991	Inland lake areas	Pristine SW Lake Area	5.29993	NA	1.64635	4.05429	0.644806	3.48408	0.351555	0.865071	3.42391	1.33362	0.261848	5.32045	0.674496	0.869163	0	0.777437	0.474836	0	0	114.541	32.8721	264.171	44.2684	0.0349382	0.731704	0.0198826	0.67202	1.30995	0.0138939	0.514741	0.692387	4.65058	2.69498	NA	20.9665	42.3616	19.9913	21.8714	1.50491	109.079	0.0139229	5.97317	23.5028
06K0432	Osprey	Pandion haliaetus	Egg	1991	Inland lake areas	Pristine SW Lake Area	4.08393	NA	1.00654	1.89257	0	2.94445	0.429086	0.608249	1.95254	0.189068	0.16234	1.97012	0.251766	0.379189	0	0.359782	0.368108	0	0	70.4858	16.0985	148.196	29.4483	0.0798029	1.1946	0.0396953	0.310288	0.816086	0.00826965	1.58719	0.567639	2.96129	1.86037	NA	8.66757	14.7981	8.47168	9.4195	0.565429	37.4789	0.0173404	1.73602	8.70566
06K0433	Osprey	Pandion haliaetus	Egg	1991	Inland lake areas	Pristine SW Lake Area	6.27145	NA	1.25351	3.56895	1.06624	3.42303	1.78294	4.43144	12.95	0.299288	0.238139	3.93099	0.276571	0.352255	0	0.377905	0	0	0	43.0916	18.335	215.299	41.9591	0.0604003	0.464495	0.0337756	0.596293	1.04463	0	0.391811	0.356791	3.277	1.75177	NA	12.7293	22.7027	9.05946	11.2565	0.554984	39.4538	0.00550006	2.24451	11.6932
06K0434	Osprey	Pandion haliaetus	Egg	1992	Inland lake areas	Pristine SW Lake Area	4.70825	NA	2.73262	6.79086	0.645694	5.04674	0.527004	0.674226	1.56509	0.898337	0.32066	6.61053	0.525116	0.641033	0	0.422429	0.203502	0	0	118.062	56.4843	612.54	113.224	0.044855	1.4697	0.0354398	1.53251	4.75891	0.0251879	1.85767	1.8109	10.6684	6.16888	NA	26.8315	56.9301	21.2984	30.2822	1.27941	86.9464	0.0177171	5.11465	24.3648
06K0435	Osprey	Pandion haliaetus	Egg	1992	Inland lake areas	Pristine SW Lake Area	4.80755	NA	1.19851	2.68109	0.385782	3.53667	0	0.778304	0.994274	0.597291	0.198936	3.99328	0.432732	0.425757	0	0.445823	0	0	0	61.4294	46.141	249.657	40.795	0.0281787	0.441281	0.0110594	3.07206	7.53919	0.0289374	0.401687	1.14282	15.2921	7.54659	NA	82.723	145.597	58.1229	96.4057	3.15659	208.582	0.00720171	8.11468	40.5037
06K0436	Osprey	Pandion haliaetus	Egg	1992	Inland lake areas	Pristine SW Lake Area	5.48455	NA	1.52981	3.21941	0.729972	2.61066	0.531458	0.958743	1.64002	0.937629	0.252097	3.23332	0.404595	0.537947	0	0.398184	0	0	0	119.734	26.7159	240.412	112.377	0.173847	2.02869	0.0837154	0.809442	3.5869	0.0478816	1.71615	1.17879	7.86333	6.23917	NA	32.3174	68.3633	30.2759	56.7661	1.89695	112.618	0.017929	5.33226	19.2915
06K0437	Osprey	Pandion haliaetus	Egg	1992	Inland lake areas	Pristine SW Lake Area	5.22561	NA	4.37837	15.8126	3.05796	25.4681	2.47641	8.65985	18.1175	2.14279	0.75797	11.1579	1.11108	1.51274	0	1.20611	0.61055	0	0	356.04	99.393	618.203	157.915	0.247155	18.3965	0.598639	5.8446	12.5496	0.118016	14.1841	6.33801	27.6063	16.4476	NA	34.4361	82.6888	26.137	41.0136	1.75964	106.965	0.0614689	7.32161	30.8376
06K0438	Osprey	Pandion haliaetus	Egg	1995	Inland lake areas	Pristine SW Lake Area	5.83124	NA	0.932742	2.97537	0.485672	3.34821	0.392361	0.404595	0.595031	0.28966	0.244551	2.62174	0.400851	0.456277	0	0.426905	0	0	0	21.024	5.75548	132.424	30.7089	0.0499521	0.221433	0.0266902	0.0876215	0.224745	0.0036202	0.262519	0.0952758	0.665701	0.399114	NA	3.07248	7.79162	3.94693	4.28213	0.26495	22.8616	0.00390693	1.18136	5.66877
06K0439	Osprey	Pandion haliaetus	Egg	1995	Inland lake areas	Pristine SW Lake Area	8.02092	NA	2.4573	6.04254	1.0549	4.09213	0.669097	0.942554	2.2657	3.13188	0.454874	10.3815	0.719629	0.843095	0	0.781454	0.151823	0	0	243.672	48.7623	821.799	155.47	0.137954	1.93864	0.110494	1.68395	2.90983	0.0334726	2.01971	1.16248	8.51116	5.31875	NA	52.8118	116.912	43.7458	58.511	2.51822	227.29	0.0335034	10.0673	50.5963
06K0440	Osprey	Pandion haliaetus	Egg	1995	Inland lake areas	Pristine SW Lake Area	31.1751	high fat percentage	10.9551	26.9811	4.29583	29.0231	2.94324	5.82998	11.8543	8.90905	2.60664	27.3225	3.43643	4.19251	0	2.90795	1.6294	0	0	1038.68	210.064	2224.99	509.514	17.8848	21.6777	4.75039	8.57178	22.2694	0.190904	12.9391	8.79064	39.6387	24.4479	NA	86.8496	325.103	139.843	141.856	4.5865	335.334	0.153849	18.1955	139.943
06K0441	Osprey	Pandion haliaetus	Egg	1995	Inland lake areas	Pristine SW Lake Area	21.4279	high fat percentage	25.7191	52.6579	6.4569	58.4042	6.03252	6.85171	9.62516	31.5481	7.87652	60.9841	6.28428	6.00582	0	4.00534	1.91754	0	0	21640.4	631.824	3338.48	604.342	1.59051	45.3881	3.17341	29.5006	59.068	1.04964	90.3687	25.1863	121.438	75.8309	NA	244.047	599.759	259.72	457.488	11.6558	762.619	1.05256	45.6043	221.584
06K0451	Osprey	Pandion haliaetus	Egg	1997	Inland lake areas	Pristine SW Lake Area	5.83771	NA	0.739445	1.13713	0.124565	0.734728	0	0.287244	1.19674	0.911056	0.150549	1.80317	0.216859	0.143666	0	0	0.237279	0	0	26.8792	14.129	115.618	29.6425	0.0148127	0.340912	0	0.299452	0.478631	0.00644155	0.204629	0.263262	1.91446	0.965334	NA	10.7156	13.0912	10.0291	5.11339	0.392423	38.6909	0.00541144	1.2268	10.4835
06K0448	Osprey	Pandion haliaetus	Egg	1998	Inland lake areas	Pristine SW Lake Area	5.27886	NA	0.982195	1.89937	0.297295	1.3678	0.215103	0.427693	1.27943	0.596592	0.104669	2.19233	0.294983	0.327796	0	0.238082	0.0943227	0	0	18.8278	8.5564	148.384	41.4151	0.0538077	0.163098	0	0.101879	0.215997	0.00377893	0	0.161317	0.997013	0.654656	NA	4.41756	7.61306	6.39268	4.0175	0.318225	22.7891	0.00264537	1.14043	6.33039
06K0449	Osprey	Pandion haliaetus	Egg	1998	Inland lake areas	Pristine SW Lake Area	4.92599	NA	1.02701	1.93596	0.383129	1.49413	0.293397	0.635413	0.679117	0.719691	0.135819	2.47703	0.399921	0.392459	0	0.282008	0.201867	0	0	23.4989	9.52721	157.656	45.2717	0.0555302	0.198967	0	0.143144	0.258821	0.00689803	0.125141	0.186941	1.10433	0.74795	NA	4.80889	8.28926	6.66967	4.10234	0.352346	24.3873	0.00361959	1.21012	6.84274
06K0450	Osprey	Pandion haliaetus	Egg	1998	Inland lake areas	Pristine SW Lake Area	16.8949	high fat percentage	6.1054	11.2005	2.64411	10.1717	1.55638	5.64111	29.7704	5.30398	1.74974	16.3237	1.70198	2.04584	0	1.61863	0.701528	0	0	670.748	121.833	1402.06	347.299	2.08347	12.7666	1.15071	4.80986	16.446	0.120245	16.1351	6.43666	40.2636	30.2577	NA	202.724	484.418	207.795	314.909	11.7492	756.959	0.0950508	31.9129	180.515
06K0445	Osprey	Pandion haliaetus	Egg	1999	Inland lake areas	Pristine SW Lake Area	5.18173	NA	1.37458	3.6654	0.338839	3.89005	0.425006	0.655448	4.09895	0.675514	0.154638	2.60943	0.332636	0.273228	0	0.276482	0.300561	0	0	103.141	55.9366	233.634	33.4571	0.0322782	0.643061	0.0204163	1.59552	2.73227	0.00551513	0.302094	2.07297	12.6341	7.64491	NA	28.5264	44.9972	22.6833	25.3085	1.6637	73.9944	0.0105055	5.94704	18.6969
06K0446	Osprey	Pandion haliaetus	Egg	1999	Inland lake areas	Pristine SW Lake Area	5.25074	NA	0.586444	1.62391	0.563409	1.81338	0.94519	2.29742	4.30266	0.596432	0.159528	1.21126	0.158441	0	0	0	0.117669	0	0	26.4187	6.41267	76.1238	20.2277	0.0818303	0.461263	0.0333257	0.350115	0.468319	0.00675836	0.268719	0.252545	1.30529	0.77974	NA	4.86414	6.64367	4.49389	3.22011	0.171219	12.4181	0.00355214	0.749024	4.21534
06K0447	Osprey	Pandion haliaetus	Egg	1999	Inland lake areas	Pristine SW Lake Area	6.55006	NA	1.16979	2.10996	0.36696	1.6457	0	0.56039	0.394818	1.2058	0.255099	3.32305	0.46493	0.279583	0	0.336378	0.180434	0	0	68.0817	25.1873	223.857	64.9953	0.0340111	0.591892	0.0298119	0.778061	2.10893	0.0054237	0.218816	0.642503	6.47391	4.34761	NA	49.6877	84.5556	41.08	51.7339	2.20786	155.519	0.00939268	5.63408	33.5527
06K0453	Osprey	Pandion haliaetus	Egg	2000	Inland lake areas	Pristine SW Lake Area	4.51772	NA	0.557735	0.999188	0	0.680585	0	0	0.615259	0.222968	0.0721389	1.50385	0.1665	0.150219	0	0	0.0899297	0	0	16.9727	6.76582	80.2001	20.3035	0.0388831	0.414893	0.0205663	0.196542	0.404017	0.00874009	0.1511	0.202338	1.17122	0.682114	NA	3.51629	6.60368	4.55875	3.15195	0.191636	14.2049	0.00323581	0.878268	4.03027
06K0442	Osprey	Pandion haliaetus	Egg	2001	Inland lake areas	Pristine SW Lake Area	3.33988	NA	0.5205	1.06069	0	0.76913	0	0.392576	0	0.346747	0	1.11502	0.164058	0.171135	0	0	0	0	0	14.6046	4.45034	63.3932	19.6853	0.0163814	0.16485	0.0121624	0.0861764	0.161355	0	0.0997496	0.109296	0.622291	0.355526	NA	1.61875	3.01439	1.83413	1.61321	0.13084	8.76549	0.00381748	0.404625	2.34647
06K0443	Osprey	Pandion haliaetus	Egg	2001	Inland lake areas	Pristine SW Lake Area	13.4362	high fat percentage	3.1398	7.86166	0.909602	5.97085	0.754938	1.27129	12.5848	4.65939	0.914412	12.077	1.04774	1.08707	0	0.960068	0.515815	0	0	379.064	70.5083	818.831	160.981	0.114473	2.48969	0.095594	10.4529	24.7611	0.0223263	4.12516	1.99207	25.0817	13.9694	NA	135.359	214.637	76.5682	117.36	4.61676	340.243	0.0432913	17.166	78.789
06K0444	Osprey	Pandion haliaetus	Egg	2001	Inland lake areas	Pristine SW Lake Area	7.32646	NA	1.01344	2.09565	0.407893	1.45706	0.26532	0.637233	0.97228	0.631942	0.152141	2.58146	0.295564	0.362088	0	0.318151	0.176546	0	0	24.4998	9.63171	142.693	45.7168	0.0425649	0.39979	0.0360731	0.143727	0.367534	0	0.163458	0.198325	1.21422	0.744921	NA	3.81613	6.89891	3.75338	3.7801	0.289644	19.1569	0.00467428	0.841139	5.43778
06K0454	Osprey	Pandion haliaetus	Egg	2003	Inland lake areas	Pristine SW Lake Area	4.71501	NA	0.871145	3.3179	2.50212	10.0412	41.5185	57.6685	122.503	1.28046	0.226419	1.89779	0.287229	0.296649	0	0	0.143567	0	0	73.4091	12.8498	100.79	38.099	0.134386	2.0954	0.112151	0.396988	1.106	0.00595467	0.772092	0.605446	2.75512	1.65741	NA	4.45793	7.82647	3.97338	4.5186	0.289633	19.1569	0.0168986	0.895552	5.54636
06K0455	Osprey	Pandion haliaetus	Egg	2004	Inland lake areas	Pristine SW Lake Area	4.9622	NA	0.774471	1.71984	0.262932	2.06526	0.278082	0.390575	0.574777	0.278073	0.105536	1.71525	0.257355	0.229288	0	0.209082	0.116403	0	0	19.8474	6.47284	73.4593	25.2434	0.0794764	0.480094	0.0231576	0.218393	0.447454	0.00467296	0.326122	0.18367	1.05471	0.621511	NA	2.69495	6.67387	2.32824	3.36446	0.193719	11.2828	0.00577104	0.693405	4.80113
06K0456	Osprey	Pandion haliaetus	Egg	2004	Inland lake areas	Pristine SW Lake Area	6.26193	NA	0.844309	1.24299	0	1.01325	0	0.228366	0.811327	0.766554	0.185441	1.79952	0.296997	0.222818	0	0.170832	0.156342	0	0	48.2564	16.4525	131.679	33.9374	0.0232667	0.502435	0.0360606	0.496165	1.03538	0	0.151093	0.250148	3.25542	1.55911	NA	30.7672	43.7785	27.733	16.5047	1.20893	108.674	0.00680046	2.74493	26.3906
06K0457	Osprey	Pandion haliaetus	Egg	2004	Inland lake areas	Pristine SW Lake Area	4.47699	NA	0.56017	1.47271	0.626783	1.87773	1.16254	1.81675	3.98354	0.347588	0	1.0059	0.150646	0.219287	0	0	0	0	0	17.71	3.84257	52.7203	15.356	0.0232031	0.28532	0.0117176	0.195018	0.400407	0	0.104487	0.0900374	0.624114	0.347519	NA	2.72432	3.1462	1.751	1.69817	0.118985	7.60648	0.0037159	0.448328	2.93091
18K0194	Osprey	Pandion haliaetus	Egg	2007	Inland lake areas	Pristine SW Lake Area	NA	NA	0.765053	1.99181	0.205432	1.98073	0.280513	0.307678	2.61694	0.51865	0	2.10676	0.231735	0.319829	0	0.202042	0	0	0	10.3807	39.2165	137.039	43.1523	0	0.442555	0.0212093	0.34489	0.58173	0	0.323519	0	1.66532	1.02059	NA	5.9408	11.488	4.68649	5.79088	0.265819	21.5631	0	0.28708	7.48571
18K0195	Osprey	Pandion haliaetus	Egg	2011	Inland lake areas	Pristine SW Lake Area	NA	NA	0.420853	1.16156	0.23459	1.67521	0.45187	0.874329	2.62025	0.318187	0.109621	1.51934	0	0.22968	0.0559432	0.148991	0	0	0	6.30276	26.922	76.479	20.6751	0	0.405018	0.0352741	0.189843	0.270849	0	0.202974	0	1.01354	0.591532	NA	3.75297	5.95816	3.27981	3.72987	0.202318	14.8278	0	0.215556	4.4809
18K0196	Osprey	Pandion haliaetus	Egg	2013	Inland lake areas	Pristine SW Lake Area	NA	NA	0.350826	1.0513	0.11827	0.947007	0.174192	0.205027	0.594932	0.595292	0.10593	1.12728	0	0	0	0.111115	0	0	0	8.33821	32.4545	51.8159	12.9364	0	0.353702	0.0230304	0.21592	0.331294	0	0.230561	0	1.16495	0.78393	NA	3.17026	5.65625	2.38635	3.87472	0.148097	8.35211	0	0.134196	2.58534
18K0197	Osprey	Pandion haliaetus	Egg	2015	Inland lake areas	Pristine SW Lake Area	NA	NA	0.288273	0.535014	0.19869	0.744519	0.611787	1.46703	5.43753	0.0934468	0	0.44551	0	0	0	0	0	0	0	2.1131	8.77138	38.4815	7.89908	0	0.108474	0	0.180743	0.3378	0	0.115915	0	0.434442	0.206364	NA	4.39052	5.48463	2.8388	2.15991	0.169699	15.1458	0	0.213192	4.71264
18K0198	Osprey	Pandion haliaetus	Egg	2017	Inland lake areas	Pristine SW Lake Area	NA	NA	0.411353	1.46284	0.301034	2.12027	0.601775	1.68041	2.88699	1.09551	0.175583	2.04107	0.167368	0.279651	0	0.227333	0.119836	0	0	10.1143	43.6492	120.207	34.9795	0	0.404663	0	0.668584	0.634908	0	0.33204	0	2.47031	1.45317	NA	10.0323	16.791	3.44615	6.69571	0.250112	20.386	0	0.257325	9.91088
[truncated: 80 more columns]

## Sheet: Productivity data
S14 Fig data				S15 Fig data
Year	Pristine SW Lake Area	Lake Vanajanselkä		Year	Chicks/Occupied territory	Chicks/Active Nest	Chicks/Succesful Nest
1972	2	1.67		1971	1.42	1.84	2.04
1973	1.8	1.5		1972	1.35	1.77	2.05
1974	1	1.64		1973	1.36	1.85	2.13
1975	2.2	1.63		1974	1.32	1.76	2.01
1976	2	1.43		1975	1.21	1.68	2.07
1977	2.2	1.54		1976	1.29	1.7	2.03
1978	1.75	1.33		1977	1.32	1.79	2.06
1979	2.4	2.27		1978	1.42	1.79	2.09
1980	2	2.42		1979	1.47	1.88	2.14
1981	2.4	1.64		1980	1.5	1.93	2.17
1982	1.5	1.25		1981	1.19	1.66	1.99
1983	1.14	1.11		1982	1.32	1.83	2.13
1984	2	1.86		1983	1.51	1.91	2.2
1985	2.14	2.13		1984	1.35	1.91	2.14
1986	1.5	1.31		1985	1.41	1.98	2.21
1987	1.2	1.46		1986	1.49	1.99	2.25
1988	2.33	1.88		1987	1.48	1.95	2.2
1989	2.33	1.33		1988	1.56	2.05	2.25
1990	2.3	2.42		1989	1.54	2.06	2.31
1991	2	1.93		1990	1.71	2.13	2.36
1992	2.13	2.13		1991	1.62	2.05	2.26
1993	2.17	1.57		1992	1.58	2.03	2.23
1994	2.1	1.5		1993	1.61	2.02	2.21
1995	1.78	0.91		1994	1.69	2.1	2.3
1996	1.5	1.75		1995	1.44	1.85	2.1
1997	2.25	1.7		1996	1.53	1.97	2.19
1998	2.13	2		1997	1.63	2.05	2.25
1999	2	1.63		1998	1.63	2.01	2.22
2000	2.29	1.36		1999	1.79	2.14	2.31
2001	1.5	1.9		2000	1.65	2.04	2.24
2002	2	2.14		2001	1.62	1.98	2.19
2003	2.6	1.29		2002	1.72	2.09	2.24
2004	1.67	2.5		2003	1.64	2.02	2.18
2005	1.86	1.67		2004	1.62	2.01	2.18
2006	2	1.25		2005	1.63	2	2.17
2007	1.83	1.63		2006	1.73	2.16	2.32
2008	1.6	1.5		2007	1.64	2.04	2.25
2009	2.33	1.63		2008	1.64	1.98	2.17
2010	2.5	2.29		2009	1.61	1.96	2.17
2011	2.5	2		2010	1.58	1.93	2.18
2012	1.6	1.78		2011	1.67	2.08	2.28
2013	2.17	2		2012	1.6	1.99	2.15
2014	2.33	2		2013	1.65	2.03	2.19
2015	2.33	2.33		2014	1.55	1.97	2.19
2016	2.3	2		2015	1.53	2.01	2.19
2017	2.25	1.63		2016	1.57	2	2.19
				2017	1.48	1.92	2.13
				2018	1.63	2.07	2.25
				2019	1.69	2.08	2.22
				2020	1.6	1.97	2.18
				2021	1.6	2.02	2.22
				2022	1.62	2.01	2.24
